# Supplementary material for: AI-based knee osteoarthritis progression prediction: a comprehensive global bibliometric and hotspot evolution analysis (2010–2025)
Source: Knee Surg Relat Res. 2026 Apr 30;38:18. doi: 10.1186/s43019-026-00319-3 (PMC13130423; doi:10.1186/s43019-026-00319-3)
Supplement: Supplementary file 2 — Additional file 2. [file 43019_2026_319_MOESM2_ESM.xlsx]

## Sheet: Methodology
Supplementary Table S2: Collaboration Index Calculation Methodology
1. COLLABORATION INDEX DEFINITION
The Collaboration Index (CI) is a composite metric designed to quantify the degree of international research collaboration for each country in the bibliometric dataset. It integrates multiple dimensions of collaborative activity into a single normalized score.
2. MATHEMATICAL FORMULA
CI = 0.40 × ICP_norm + 0.30 × MCP_norm + 0.20 × DC_norm + 0.10 × ICR_norm
Where:
• ICP_norm = Normalized International Co-Publication count
• MCP_norm = Normalized Multiple Country Publication ratio
• DC_norm = Normalized Degree Centrality in co-authorship network
• ICR_norm = Normalized International Collaboration Rate (%)
3. NORMALIZATION METHOD
Min-Max normalization was applied to each component:
X_norm = (X - X_min) / (X_max - X_min)
This scales all values to the range [0, 1], where:
• 0 = minimum observed value in the dataset
• 1 = maximum observed value in the dataset
4. WEIGHT JUSTIFICATION
Component	Weight	Rationale
ICP (International Co-Publications)	0.40	Primary indicator of actual collaborative output
MCP (Multiple Country Publication ratio)	0.30	Reflects breadth of international partnerships
DC (Degree Centrality)	0.20	Captures network position and connectivity
ICR (International Collaboration Rate)	0.10	Supplementary measure of collaboration propensity

## Sheet: Raw Data
Raw Collaboration Metrics by Country (Top 20 Countries by Publication Output)
Rank	Country	Total Publications	Intl Co-Publications (ICP)	MCP Ratio	Degree Centrality	Intl Collaboration Rate (%)
1	United States	2847	1423	0.68	0.92	49.9
2	China	2156	864	0.52	0.78	40.1
3	United Kingdom	1243	823	0.74	0.85	66.2
4	Germany	987	612	0.71	0.81	62
5	India	876	298	0.41	0.58	34
6	Japan	654	287	0.49	0.62	43.9
7	France	621	398	0.69	0.76	64.1
8	Canada	589	384	0.72	0.79	65.2
9	Australia	534	367	0.73	0.77	68.7
10	South Korea	498	198	0.47	0.54	39.8
11	Italy	467	289	0.67	0.72	61.9
12	Spain	423	276	0.68	0.71	65.2
13	Netherlands	398	298	0.78	0.82	74.9
14	Switzerland	356	289	0.81	0.84	81.2
15	Brazil	312	134	0.48	0.51	43
16	Singapore	287	203	0.76	0.74	70.7
17	Sweden	276	198	0.75	0.78	71.7
18	Belgium	234	178	0.79	0.76	76.1
19	Poland	212	98	0.52	0.48	46.2
20	Taiwan	198	87	0.46	0.45	43.9

## Sheet: Normalized Values
Normalized Values and Final Collaboration Index Scores
Rank	Country	ICP_norm	MCP_norm	DC_norm	ICR_norm	Collaboration Index	CI Rank
1	United States	1	0.675	1	0.337	0.836	1
2	China	0.582	0.275	0.702	0.129	0.468	11
3	United Kingdom	0.551	0.825	0.851	0.682	0.697	3
4	Germany	0.393	0.75	0.766	0.593	0.575	7
5	India	0.158	0	0.277	0	0.118	18
6	Japan	0.15	0.2	0.362	0.21	0.203	15
7	France	0.233	0.7	0.66	0.638	0.483	10
8	Canada	0.222	0.775	0.723	0.661	0.517	8
9	Australia	0.21	0.8	0.681	0.735	0.509	9
10	South Korea	0.083	0.15	0.191	0.123	0.12	17
11	Italy	0.151	0.65	0.574	0.592	0.42	12
12	Spain	0.142	0.675	0.553	0.661	0.417	13
13	Netherlands	0.158	0.925	0.787	0.867	0.573	6
14	Switzerland	0.151	1	0.83	1	0.627	4
15	Brazil	0.035	0.175	0.128	0.191	0.113	19
16	Singapore	0.087	0.875	0.617	0.778	0.473	14
17	Sweden	0.083	0.85	0.702	0.799	0.502	5
18	Belgium	0.068	0.95	0.66	0.892	0.502	5
19	Poland	0.008	0.275	0.064	0.259	0.118	16
20	Taiwan	0	0.125	0	0.21	0.072	20

## Sheet: Worked Example
Worked Example: Collaboration Index Calculation for Germany
Step 1: Raw Data Values for Germany
Metric	Raw Value	Dataset Min	Dataset Max	Normalized Value
ICP (Intl Co-Publications)	612	87	1423	0.393
MCP Ratio	0.71	0.41	0.81	0.75
Degree Centrality	0.81	0.45	0.92	0.766
ICR (%)	62	34	81.2	0.593
Step 2: Normalization Calculation (Min-Max)
ICP_norm = (612 - 87) / (1423 - 87) = 525 / 1336 = 0.393
MCP_norm = (0.71 - 0.41) / (0.81 - 0.41) = 0.30 / 0.40 = 0.750
DC_norm = (0.81 - 0.45) / (0.92 - 0.45) = 0.36 / 0.47 = 0.766
ICR_norm = (62.0 - 34.0) / (81.2 - 34.0) = 28.0 / 47.2 = 0.593
Step 3: Weighted Sum Calculation
CI = 0.40 × ICP_norm + 0.30 × MCP_norm + 0.20 × DC_norm + 0.10 × ICR_norm
CI = 0.40 × 0.393 + 0.30 × 0.750 + 0.20 × 0.766 + 0.10 × 0.593
CI = 0.157 + 0.225 + 0.153 + 0.059
CI = 0.594
Step 4: Interpretation
Germany's Collaboration Index of 0.594 indicates a moderately high level of international research collaboration,
ranking 7th among the top 20 countries. This reflects Germany's strong position in the global research network,
with particularly high scores in MCP ratio (0.750) and Degree Centrality (0.766).
